# Supplementary material for: Immunobiotic Feed Developed with Lactobacillus delbrueckii subsp. delbrueckii TUA4408L and the Soymilk By-Product Okara Improves Health and Growth Performance in Pigs
Source: Microorganisms. 2021 Apr 25;9(5):921. doi: 10.3390/microorganisms9050921 (PMC8145491; doi:10.3390/microorganisms9050921)
Supplement: Supplementary file 1 [file microorganisms-09-00921-s001.zip]

Archive with 1 entries (1 files):
- microorganisms-1168937-SI.pdf
